# Supplementary material for: Comprehensive Analysis of Oncogenic Somatic Alterations of Mismatch Repair Gene in Breast Cancer Patients
Source: Bioengineering (Basel). 2025 Apr 18;12(4):426. doi: 10.3390/bioengineering12040426 (PMC12025084; doi:10.3390/bioengineering12040426)
Supplement: Supplementary file 1 [file bioengineering-12-00426-s001.zip]

Archive with 2 entries (2 files):
- bioengineering-3511082-supplementary.pdf
- Table S5.xlsx
