# Supplementary material for: Comprehensive Analysis of Oncogenic Somatic Alterations of Mismatch Repair Gene in Breast Cancer Patients
Source: Bioengineering (Basel). 2025 Apr 18;12(4):426. doi: 10.3390/bioengineering12040426 (PMC12025084; doi:10.3390/bioengineering12040426)
Supplement: Supplementary file 1 [file bioengineering-12-00426-s001.zip › Table S5.xlsx]

## Sheet: Sheet1
Table S5: Comparison of alteration frequencies of driver genes between MMR-altered and MMR-wildtype breast cancers.
	All cohort				TNBC subgroup				Non-TNBC subgroup
	MMR-altered	MMR-wt	P-value (Z-test)	Q-value (BH)	MMR-altered	MMR-wt	P-value (Z-test)	Q-value (BH)	MMR-altered	MMR-wt	P-value (Z-test)	Q-value (BH)
TP53 mutation	0.609756	0.345378	0.000763057	0.000887275	0.833333	0.842975	1	1	0.421053	0.280741	0.272441	0.283793
PIK3CA mutation	0.365854	0.354712	1	1	0.0833333	0.14876	0.829272	0.900352	0.631579	0.383363	0.0480629	0.0522423
KMT2C mutation	0.268293	0.0602228	2.81014e-07	4.25779e-07	0.0833333	0.0330579	0.892827	0.916958	0.473684	0.0605787	7.37166e-12	1.67538e-11
MLH1 mutation	0.268293	0.00391448	6.36411e-81	3.18205e-79	NA	NA	NA	NA	0.368421	0.00316456	2.34599e-77	1.173e-75
PTEN mutation	0.243902	0.0596206	5.57706e-06	7.33824e-06	0.166667	0.0661157	0.440364	0.716513	0.315789	0.0632911	7.31958e-05	0.000104565
NF1 mutation	0.219512	0.0412526	2.21266e-07	3.45728e-07	0.25	0.0550964	0.0309994	0.10928	0.263158	0.0348101	3.23841e-06	5.22325e-06
SPEN mutation	0.219512	0.0292081	9.10565e-11	1.97949e-10	NA	NA	NA	NA	0.473684	0.0280289	3.64483e-25	4.55604e-24
ANKRD11 mutation	0.195122	0.0123457	1.42548e-19	1.78185e-18	0.166667	0.0192837	0.020152	0.0850862	0.210526	0.0108499	1.47641e-11	3.20958e-11
PTPRD mutation	0.195122	0.0174646	3.36653e-14	1.53024e-13	0.0833333	0.0165289	0.549621	0.745915	0.368421	0.0162749	8.76191e-25	8.76191e-24
ATR mutation	0.170732	0.0138512	1.5322e-13	5.89307e-13	0.0833333	0.0110193	0.384435	0.664025	0.263158	0.0158228	5.12515e-13	1.34872e-12
ATRX mutation	0.170732	0.0168624	3.09651e-11	7.37264e-11	0.166667	0.0220386	0.0316336	0.10928	0.157895	0.0144665	4.45419e-05	6.55028e-05
CREBBP mutation	0.170732	0.0165613	1.96656e-11	4.91639e-11	0.166667	0.030303	0.0821005	0.222844	0.263158	0.0149186	1.03386e-13	2.87184e-13
ERBB3 mutation	0.170732	0.0171635	4.80718e-11	1.09254e-10	0.25	0.00826446	6.77759e-08	2.57548e-06	0.210526	0.0203436	1.2596e-06	2.17172e-06
KMT2A mutation	0.170732	0.0153568	2.73666e-12	7.60185e-12	0.0833333	0.0165289	0.549621	0.745915	0.263158	0.011302	2.05627e-17	9.34668e-17
KMT2D mutation	0.170732	0.0207769	3.82514e-09	7.0836e-09	0.0833333	0.0275482	0.796912	0.890666	0.263158	0.0144665	4.35351e-14	1.41927e-13
MSH6 mutation	0.170732	0.00572117	1.3897e-28	3.47425e-27	0.166667	0.00275482	3.7602e-06	7.14439e-05	0.210526	0.00632911	6.73817e-18	3.36909e-17
MTOR mutation	0.170732	0.0141524	2.84572e-13	1.01633e-12	NA	NA	NA	NA	0.210526	0.0135624	1.5607e-09	2.78697e-09
NSD1 mutation	0.170732	0.0108401	6.47102e-17	5.39252e-16	0.166667	0.0110193	0.00222378	0.0169007	0.210526	0.0117541	8.57202e-11	1.78584e-10
ROS1 mutation	0.170732	0.0126468	1.00088e-14	6.2555e-14	0.0833333	0.0220386	0.684433	0.838982	0.315789	0.0117541	4.09079e-24	3.40899e-23
APC mutation	0.146341	0.0144535	1.43451e-09	2.75868e-09	0.166667	0.0192837	0.020152	0.0850862	0.210526	0.0131103	8.06586e-10	1.49368e-09
ARID1A mutation	0.146341	0.0463716	0.00881206	0.0100137	0.0833333	0.0330579	0.892827	0.916958	0.210526	0.0461121	0.00490873	0.00598626
CDH1 mutation	0.146341	0.149955	1	1	0.166667	0.0165289	0.0115347	0.0626167	0.157895	0.16953	1	1
DNMT3A mutation	0.146341	0.00933454	2.86421e-14	1.4321e-13	0.0833333	0.00826446	0.288009	0.547217	0.210526	0.0103978	5.56148e-12	1.32416e-11
FAT1 mutation	0.146341	0.0307136	0.000193309	0.000235742	0.0833333	0.0220386	0.684433	0.838982	0.210526	0.0302893	0.000144493	0.000200685
FBXW7 mutation	0.146341	0.010539	8.1645e-13	2.55141e-12	0.25	0.0413223	0.00827073	0.0523813	0.157895	0.00587703	1.08898e-10	2.17796e-10
GRIN2A mutation	0.146341	0.0141524	9.19205e-10	1.91501e-09	0.0833333	0.0110193	0.384435	0.664025	0.263158	0.0131103	2.40025e-15	1.0001e-14
MSH2 mutation	0.146341	0.0042156	6.58481e-27	1.09747e-25	NA	NA	NA	NA	0.263158	0.00406872	2.07873e-37	5.19682e-36
NOTCH2 mutation	0.146341	0.0171635	4.17923e-08	7.4629e-08	NA	NA	NA	NA	0.263158	0.0144665	4.35351e-14	1.41927e-13
PTCH1 mutation	0.146341	0.0102379	3.76156e-13	1.25385e-12	NA	NA	NA	NA	0.263158	0.00994575	2.3073e-19	1.28183e-18
RPTOR mutation	0.146341	0.00782897	1.34651e-16	9.61791e-16	0.25	0.0165289	2.22933e-05	0.000282382	0.157895	0.00497288	3.7511e-12	9.37774e-12
SMARCA4 mutation	0.146341	0.0114423	6.76368e-12	1.77992e-11	0.25	0.0220386	0.000187718	0.00178332	0.105263	0.00904159	0.00220843	0.00290582
AXL mutation	0.121951	0.00481783	2.5784e-17	2.5784e-16	0.0833333	0.00826446	0.288009	0.547217	0.210526	0.0045208	5.96821e-23	3.73013e-22
BRD4 mutation	0.121951	0.0063234	6.22435e-14	2.59348e-13	0.0833333	0.00826446	0.288009	0.547217	0.105263	0.0045208	1.06723e-05	1.6321e-05
DOT1L mutation	0.121951	0.00963565	1.07306e-09	2.14613e-09	0.0833333	0.00826446	0.288009	0.547217	0.105263	0.00949367	0.00293327	0.0037606
EP300 mutation	0.121951	0.0150557	2.10186e-06	2.84035e-06	0.166667	0.0247934	0.0459153	0.145398	0.105263	0.0122061	0.0108101	0.0125698
ERBB4 mutation	0.121951	0.0123457	9.92433e-08	1.6007e-07	0.0833333	0.0247934	0.743051	0.855635	0.210526	0.00858951	4.82552e-14	1.41927e-13
INSR mutation	0.121951	0.00602228	1.67985e-14	9.33251e-14	NA	NA	NA	NA	0.210526	0.0045208	5.96821e-23	3.73013e-22
KDM6A mutation	0.121951	0.0141524	8.53752e-07	1.25552e-06	0.0833333	0.0247934	0.743051	0.855635	0.210526	0.0131103	8.06586e-10	1.49368e-09
MAP3K1 mutation	0.121951	0.0834086	0.547562	0.570377	0.0833333	0.0137741	0.47139	0.716513	0.105263	0.0971971	1	1
MAP3K13 mutation	0.121951	0.00722674	1.84651e-12	5.4309e-12	NA	NA	NA	NA	0.263158	0.00587703	4.32765e-29	7.21275e-28
MGA mutation	0.121951	0.0147546	1.57392e-06	2.186e-06	NA	NA	NA	NA	0.157895	0.0126582	1.07719e-05	1.6321e-05
NCOA3 mutation	0.121951	0.0144535	1.16586e-06	1.66552e-06	0.0833333	0.0137741	0.47139	0.716513	0.105263	0.0153707	0.0290922	0.0323247
NCOR1 mutation	0.121951	0.0409515	0.0292836	0.0321972	0.0833333	0.0220386	0.684433	0.838982	0.157895	0.0443038	0.0691671	0.073582
PREX2 mutation	0.121951	0.0120446	6.55928e-08	1.09321e-07	NA	NA	NA	NA	0.210526	0.00858951	4.82552e-14	1.41927e-13
TBX3 mutation	0.121951	0.044866	0.0487599	0.0518722	0.0833333	0.00550964	0.183316	0.435375	0.210526	0.04566	0.00458362	0.00572953
TET1 mutation	0.121951	0.0120446	6.55928e-08	1.09321e-07	0.0833333	0.00550964	0.183316	0.435375	0.157895	0.0108499	1.72424e-06	2.87374e-06
ZFHX3 mutation	0.121951	0.0174646	1.53013e-05	1.91267e-05	0.0833333	0.0165289	0.549621	0.745915	0.157895	0.017179	0.000224662	0.000303597
ALK mutation	0.097561	0.010539	9.06985e-06	1.1628e-05	NA	NA	NA	NA	0.210526	0.00858951	4.82552e-14	1.41927e-13
ARID1B mutation	0.097561	0.0153568	0.000457191	0.000544275	0.166667	0.0275482	0.0628187	0.183624	0.105263	0.0126582	0.0127933	0.0145378
BRCA2 mutation	0.097561	0.0280036	0.0296214	0.0321972	NA	NA	NA	NA	0.157895	0.0262206	0.0051407	0.00611988
PMS2 deletion	0.179487	0	6.29024e-89	3.14512e-87	0.181818	0	5.84503e-08	9.54689e-07	0.111111	0	6.50336e-24	3.18665e-22
FAT1 deletion	0.128205	0.0131681	1.75921e-07	5.86403e-07	0.181818	0.0341297	0.0927615	0.243273	0.0555556	0.00977398	0.458907	0.591749
RAC1 deletion	0.128205	0.000387297	3.8404e-50	9.60101e-49	0.181818	0	5.84503e-08	9.54689e-07	0.0555556	0.000610874	0.00110471	0.00338318
CARD11 deletion	0.102564	0.000774593	1.12201e-30	1.40251e-29	0.0909091	0	0.0128559	0.0524949	0.0555556	0.000610874	0.00110471	0.00338318
FBXW7 deletion	0.102564	0.00387297	3.19915e-13	1.99947e-12	0.181818	0.0204778	0.0202038	0.0707132	0.111111	0.00183262	4.30441e-10	4.21832e-09
PBRM1 deletion	0.102564	0.00619675	2.89947e-09	1.20811e-08	0.181818	0.0136519	0.0046169	0.0282785	0.0555556	0.00488699	0.195032	0.329536
PIK3R1 deletion	0.102564	0.0100697	3.63269e-06	9.5597e-06	0.181818	0.0614334	0.336195	0.552579	0.0555556	0.00244349	0.0543166	0.110896
RASA1 deletion	0.102564	0.00580945	9.44267e-10	5.24593e-09	0.181818	0.0375427	0.118075	0.262985	0.111111	0.00183262	4.30441e-10	4.21832e-09
BAP1 deletion	0.0769231	0.00503486	2.80042e-06	7.77893e-06	0.181818	0.00341297	1.53797e-05	0.000125601	0.0555556	0.00427611	0.158189	0.287084
CTNNB1 deletion	0.0769231	0.00116189	4.01369e-16	2.86692e-15	0.181818	0.00341297	1.53797e-05	0.000125601	0.0555556	0.00122175	0.00921555	0.0250868
CYLD deletion	0.0769231	0.0123935	0.00540509	0.0100094	0.0909091	0.0102389	0.338314	0.552579	0.111111	0.014661	0.0203494	0.0524801
MAP2K4 deletion	0.0769231	0.0329202	0.286278	0.298206	0.181818	0.0136519	0.0046169	0.0282785	0.0555556	0.0390959	1	1
MAP3K1 deletion	0.0769231	0.0112316	0.00294697	0.00566724	0.181818	0.0614334	0.336195	0.552579	0	0.00488699	1	1
MLH1 deletion	0.0769231	0	1.06193e-31	1.76989e-30	0.181818	0	5.84503e-08	9.54689e-07	0.0555556	0	2.39072e-06	1.46431e-05
MST1R deletion	0.0769231	0.00426026	3.92913e-07	1.22785e-06	0.0909091	0.00341297	0.10426	0.243273	0.0555556	0.00610874	0.267259	0.374163
PLK2 deletion	0.0769231	0.00929512	0.000800615	0.00166795	0.181818	0.0511945	0.236908	0.483686	0	0.00366524	1	1
PPP4R2 deletion	0.0769231	0.00735864	0.000122006	0.00029049	0.0909091	0.0102389	0.338314	0.552579	0.111111	0.00671961	0.000264997	0.00108207
PTEN deletion	0.0769231	0.0387297	0.421841	0.43045	0.181818	0.122867	0.907589	1	0.0555556	0.0317654	1	1
RHOA deletion	0.0769231	0.00697134	7.53761e-05	0.00018844	0.0909091	0.00341297	0.10426	0.243273	0.0555556	0.00488699	0.195032	0.329536
SETD2 deletion	0.0769231	0.00348567	2.89297e-08	1.11268e-07	0.0909091	0.00341297	0.10426	0.243273	0.0555556	0.00427611	0.158189	0.287084
TGFBR2 deletion	0.0769231	0.000774593	3.01382e-19	3.01382e-18	0.0909091	0	0.0128559	0.0524949	0.111111	0.000610874	2.94801e-16	4.81508e-15
ARID1B deletion	0.0512821	0.00774593	0.038109	0.0488577	0.0909091	0.0170648	0.532215	0.790259	0.0555556	0.00610874	0.267259	0.374163
ATM deletion	0.0512821	0.01433	0.22038	0.234447	0.0909091	0.0170648	0.532215	0.790259	0.0555556	0.0116066	0.540076	0.661594
DOT1L deletion	0.0512821	0.00658404	0.0206128	0.0286289	0.0909091	0.0273038	0.752078	1	0.0555556	0.00183262	0.0275751	0.0675591
DUSP4 deletion	0.0512821	0.0336948	0.875636	0.875636	0.0909091	0.0580205	1	1	0.0555556	0.0323763	1	1
EIF4A2 deletion	0.0512821	0.00116189	1.35762e-07	4.84863e-07	0.0909091	0.00341297	0.10426	0.243273	0	0.00122175	1	1
EIF4E deletion	0.0512821	0.00154919	1.91367e-06	5.62845e-06	0	0.00341297	1	1	0.111111	0.000610874	2.94801e-16	4.81508e-15
FGF3 deletion	0.0512821	0.010457	0.0993644	0.11554	0.0909091	0.0409556	0.964155	1	0.0555556	0.00794136	0.368205	0.501168
FGFR1 deletion	0.0512821	0.0120062	0.144313	0.160348	0.181818	0.0204778	0.0202038	0.0707132	0	0.0116066	1	1
FGFR3 deletion	0.0512821	0.00774593	0.038109	0.0488577	0.0909091	0.0204778	0.613437	0.858812	0.0555556	0.00549786	0.23152	0.354515
FOXP1 deletion	0.0512821	0.00929512	0.069973	0.0833012	0	0.0102389	1	1	0.111111	0.0091631	0.00199404	0.00574753
FUBP1 deletion	0.0512821	0.000774593	2.62614e-09	1.1937e-08	0	0	NA	NA	0.0555556	0.000610874	0.00110471	0.00338318
GTF2I deletion	0.0512821	0.00348567	0.000853258	0.00170652	0	0.0102389	1	1	0.111111	0.00244349	1.53593e-08	1.25434e-07
IFNGR1 deletion	0.0512821	0.00271108	0.000164858	0.000358387	0.0909091	0.00341297	0.10426	0.243273	0.0555556	0.00244349	0.0543166	0.110896
IRF4 deletion	0.0512821	0.00813323	0.0452041	0.0565052	0.181818	0.0170648	0.0106858	0.0524949	0	0.00733048	1	1
LATS2 deletion	0.0512821	0.00658404	0.0206128	0.0286289	0.0909091	0.0102389	0.338314	0.552579	0.0555556	0.00610874	0.267259	0.374163
MALT1 deletion	0.0512821	0.00580945	0.0122015	0.0203358	0	0.0170648	1	1	0.111111	0.00366524	1.37782e-06	9.64477e-06
MAP3K13 deletion	0.0512821	0	8.69313e-18	7.24427e-17	0.0909091	0	0.0128559	0.0524949	0	0	NA	NA
MAP3K14 deletion	0.0512821	0.00580945	0.0122015	0.0203358	0.0909091	0.00682594	0.223904	0.477012	0.0555556	0.00549786	0.23152	0.354515
MITF deletion	0.0512821	0.00658404	0.0206128	0.0286289	0	0.00682594	1	1	0.111111	0.00671961	0.000264997	0.00108207
MSH3 deletion	0.0512821	0.00580945	0.0122015	0.0203358	0.0909091	0.0375427	0.917355	1	0.0555556	0.00244349	0.0543166	0.110896
PGR deletion	0.0512821	0.0116189	0.132549	0.150624	0.0909091	0.0102389	0.338314	0.552579	0.0555556	0.0103849	0.486963	0.611825
PMAIP1 deletion	0.0512821	0.00619675	0.016082	0.0251281	0	0.0170648	1	1	0.111111	0.00427611	6.23113e-06	3.39251e-05
RYBP deletion	0.0512821	0.00658404	0.0206128	0.0286289	0	0.00682594	1	1	0.111111	0.00733048	0.00048744	0.00183727
SHQ1 deletion	0.0512821	0.00619675	0.016082	0.0251281	0	0.00682594	1	1	0.111111	0.00671961	0.000264997	0.00108207
SMAD4 deletion	0.0512821	0.0127808	0.168726	0.183398	0.0909091	0.0136519	0.441019	0.697095	0.0555556	0.00977398	0.458907	0.591749
TCF3 deletion	0.0512821	0.00890782	0.0611632	0.0745893	0.0909091	0.0307167	0.811964	1	0.0555556	0.00366524	0.12165	0.238434
TNFAIP3 deletion	0.0512821	0.00271108	0.000164858	0.000358387	0.0909091	0.00341297	0.10426	0.243273	0.0555556	0.00244349	0.0543166	0.110896
TP63 deletion	0.0512821	0.000774593	2.62614e-09	1.1937e-08	0.181818	0.00341297	1.53797e-05	0.000125601	0	0.000610874	1	1
WHSC1 deletion	0.0512821	0.00735864	0.0316345	0.0427493	0.0909091	0.0204778	0.613437	0.858812	0.0555556	0.00549786	0.23152	0.354515
MYC amplification	0.384615	0.202556	0.00947995	0.0338569	0.545455	0.354949	0.331401	1	0.333333	0.178375	0.163536	0.327072
RAD21 amplification	0.358974	0.168474	0.00350239	0.0194577	0.363636	0.215017	0.425468	1	0.333333	0.144166	0.0543945	0.148956
RECQL4 amplification	0.282051	0.15182	0.0439895	0.109974	0.181818	0.242321	0.918997	1	0.277778	0.138668	0.17721	0.328167
HIST2H3D amplification	0.25641	0.0774593	0.000151501	0.00189376	0.363636	0.1843	0.273383	1	0.277778	0.0623091	0.0013032	0.0259644
MCL1 amplification	0.25641	0.108443	0.00766248	0.0301711	0.272727	0.221843	0.976791	1	0.277778	0.100183	0.0372112	0.116285
NBN amplification	0.25641	0.128195	0.0337927	0.0889282	0.272727	0.129693	0.360773	1	0.222222	0.12584	0.386585	0.528156
HIST2H3C amplification	0.230769	0.0712626	0.000507791	0.00423159	0.272727	0.174061	0.66082	1	0.277778	0.0537569	0.000330666	0.0165333
NTRK1 amplification	0.230769	0.0793958	0.00173682	0.0108551	0.272727	0.191126	0.77676	1	0.277778	0.0708613	0.0037472	0.0267657
SDHC amplification	0.230769	0.0863672	0.00414214	0.0207107	0.363636	0.191126	0.305148	1	0.277778	0.0806353	0.00963046	0.0481523
DDR2 amplification	0.205128	0.0844307	0.0174136	0.0512165	0.272727	0.170648	0.637421	1	0.277778	0.0775809	0.00734823	0.0408235
HIST3H3 amplification	0.205128	0.0817196	0.0134073	0.0435397	0.363636	0.129693	0.0779857	1	0.222222	0.0836897	0.0950459	0.216013
IL10 amplification	0.205128	0.102634	0.069418	0.144647	0.181818	0.0887372	0.605119	1	0.277778	0.109346	0.0595824	0.148956
NOTCH2 amplification	0.205128	0.074361	0.00597438	0.0271563	0.363636	0.191126	0.305148	1	0.222222	0.0671961	0.0344283	0.114761
PARP1 amplification	0.205128	0.0821069	0.0139327	0.0435397	0.272727	0.133106	0.382955	1	0.277778	0.0861332	0.0149564	0.0575247
RIT1 amplification	0.205128	0.0766847	0.00784449	0.0301711	0.272727	0.1843	0.730659	1	0.222222	0.0702505	0.0430128	0.126508
AGO2 amplification	0.179487	0.0975988	0.152552	0.266259	0.0909091	0.201365	0.604594	1	0.166667	0.0873549	0.44596	0.55745
CDC73 amplification	0.179487	0.0828815	0.0622262	0.141423	0.181818	0.0750853	0.471943	1	0.277778	0.0849114	0.0136273	0.0575247
IKBKE amplification	0.179487	0.100697	0.177696	0.286607	0.0909091	0.0921502	1	1	0.277778	0.109346	0.0595824	0.148956
MDM4 amplification	0.179487	0.106507	0.23032	0.340998	0.0909091	0.0853242	1	1	0.333333	0.120342	0.0173882	0.0621006
SETDB1 amplification	0.179487	0.0708753	0.0223017	0.0619492	0.272727	0.1843	0.730659	1	0.166667	0.0641417	0.203444	0.349937
AKT3 amplification	0.153846	0.0871418	0.240432	0.343474	0.272727	0.16041	0.567118	1	0.166667	0.0843005	0.411962	0.528156
CD79B amplification	0.153846	0.0863672	0.231879	0.340998	0	0.0409556	1	1	0.333333	0.096518	0.00320114	0.0266762
FGF4 amplification	0.153846	0.245546	0.256253	0.355906	0	0.0409556	1	1	0.166667	0.267563	0.487102	0.579883
FGFR1 amplification	0.153846	0.19055	0.708186	0.804756	0.0909091	0.0989761	1	1	0.166667	0.194258	1	1
FH amplification	0.153846	0.0855926	0.223468	0.340998	0.272727	0.146758	0.473952	1	0.166667	0.0843005	0.411962	0.528156
PGBD5 amplification	0.153846	0.0739737	0.115995	0.214805	0.272727	0.129693	0.360773	1	0.166667	0.0751374	0.31277	0.459956
RFWD2 amplification	0.153846	0.0712626	0.0963119	0.192624	0.0909091	0.0887372	1	1	0.277778	0.0751374	0.00582937	0.0364336
SPRTN amplification	0.153846	0.0623548	0.04642	0.110524	0.272727	0.119454	0.296152	1	0.166667	0.0690287	0.250318	0.400606
SRC amplification	0.153846	0.0240124	5.24081e-06	0.00026204	0	0.0204778	1	1	0.166667	0.0238241	0.00207715	0.0259644
BRIP1 amplification	0.128205	0.0902401	0.590409	0.720011	0.0909091	0.0409556	0.964155	1	0.222222	0.103238	0.209962	0.349937
CCND1 amplification	0.128205	0.271108	0.0694306	0.144647	0	0.0511945	0.951646	1	0.111111	0.30055	0.136786	0.297362
ELF3 amplification	0.128205	0.0925639	0.62932	0.749191	0	0.0853242	0.651043	1	0.222222	0.0928528	0.143557	0.299078
ERBB2 amplification	0.128205	0.158792	0.765425	0.831984	0	0.0443686	1	1	0.166667	0.188149	1	1
FGF19 amplification	0.128205	0.252517	0.111438	0.214304	0	0.0477816	0.992309	1	0.111111	0.277337	0.192012	0.342878
FGF3 amplification	0.128205	0.238962	0.15443	0.266259	0	0.0341297	1	1	0.166667	0.260232	0.528345	0.614354
H3F3A amplification	0.128205	0.077072	0.377818	0.497129	0.181818	0.133106	0.988201	1	0.166667	0.0824679	0.39174	0.528156
NUF2 amplification	0.128205	0.0790085	0.407725	0.522724	0.181818	0.143345	1	1	0.166667	0.0696396	0.256388	0.400606
PPM1D amplification	0.128205	0.0995352	0.746301	0.829223	0.0909091	0.0375427	0.917355	1	0.222222	0.111179	0.267728	0.405649
PRDM14 amplification	0.128205	0.0708753	0.287096	0.387968	0.0909091	0.105802	1	1	0.166667	0.0604765	0.170546	0.327973
RTEL1 amplification	0.128205	0.0608056	0.161551	0.269251	0	0.0648464	0.811964	1	0.166667	0.0458155	0.0647302	0.15412
TCEB1 amplification	0.128205	0.0890782	0.57103	0.713787	0.0909091	0.116041	1	1	0.166667	0.0830788	0.398464	0.528156
WHSC1L1 amplification	0.128205	0.126646	1	1	0.0909091	0.0750853	1	1	0.111111	0.100794	1	1
ARID5B amplification	0.102564	0.0147173	0.000220843	0.00220843	0.272727	0.0238908	0.0002317	0.011585	0.0555556	0.0152718	0.678881	0.771456
ASXL1 amplification	0.102564	0.0139427	0.000131936	0.00189376	0.0909091	0.0409556	0.964155	1	0.111111	0.00977398	0.00288161	0.0266762
BCL2L1 amplification	0.102564	0.0185902	0.00161008	0.0108551	0.0909091	0.0443686	1	1	0.111111	0.0134392	0.0140411	0.0575247
CDK12 amplification	0.102564	0.122386	0.89745	0.934844	0	0.0273038	1	1	0.166667	0.147221	1	1
DNMT3B amplification	0.102564	0.0116189	1.96433e-05	0.000491082	0.0909091	0.0341297	0.866818	1	0.111111	0.0091631	0.00199404	0.0259644
GNAS amplification	0.102564	0.0855926	0.930225	0.949209	0	0.0409556	1	1	0.166667	0.0904093	0.480232	0.579883
PREX2 amplification	0.102564	0.0724245	0.682993	0.794178	0.0909091	0.112628	1	1	0.111111	0.0616982	0.709487	0.788319
SMYD3 amplification	0.102564	0.0790085	0.808988	0.860626	0.181818	0.146758	1	1	0.111111	0.0781918	0.93954	1
